# Supplementary material for: Reliability of a participant-friendly fecal collection method for microbiome analyses: a step towards large sample size investigation
Source: BMC Microbiol. 2018 Sep 6;18:110. doi: 10.1186/s12866-018-1249-x (PMC6127955; doi:10.1186/s12866-018-1249-x)
Supplement: Supplementary file 3 — Table S1. Read counts information per samples collected and stored by three different collection/storage methods (Fresh, O24h, O7d) and extracted using two different procedures (PF, QIA). Table S2. Comparison of the read counts per samples between three different collection/storage methods (Fresh, O24h, O7d) and two different DNA extraction procedures (PF, QIA). Paired sample t-test showed no statistical differences between any of the groups in terms of read count. (XLSX 15 kb) [file 12866_2018_1249_MOESM3_ESM.xlsx]

## Sheet: Table S1
Table S1 Read counts information per samples collected and stored by three different collection/storage methods (Fresh, O24h, O7d) and extracted using two different procedures (PF, QIA).
ID	related samples ID	name of the method	raw reads	reads passing QC
D1	1	Fresh+QIA	85298	70319
D2	2	Fresh+QIA	66781	56266
D3	3	Fresh+QIA	88644	72608
D4	4	Fresh+QIA	83417	67736
D5	5	Fresh+QIA	56980	46862
D6	6	Fresh+QIA	69887	56683
D7	7	Fresh+QIA	57564	46992
D23	8	Fresh+QIA	67596	54747
D24	9	Fresh+QIA	62476	48011
D25	10	Fresh+QIA	105382	85063
D26	11	Fresh+QIA	64493	53958
D27	12	Fresh+QIA	89684	73932
D28	13	Fresh+QIA	50959	41218
D29	14	Fresh+QIA	58383	49986
D8	1	O24h+QIA	64715	53112
D9	2	O24h+QIA	46202	36439
D10	3	O24h+QIA	63456	51096
D11	4	O24h+QIA	63382	52591
D12	5	O24h+QIA	67247	57084
D13	6	O24h+QIA	81076	67127
D14	7	O24h+QIA	80380	63927
D30	8	O24h+QIA	59489	48729
D31	9	O24h+QIA	57764	46494
D32	10	O24h+QIA	72072	58641
D33	11	O24h+QIA	53561	44805
D34	12	O24h+QIA	82270	67518
D35	13	O24h+QIA	81899	66794
D36	14	O24h+QIA	61413	50489
D15	1	O7d+QIA	88791	74350
D16	2	O7d+QIA	79924	64817
D17	3	O7d+QIA	68130	57209
D18	4	O7d+QIA	75316	61148
D19	5	O7d+QIA	59062	50603
D20	6	O7d+QIA	58015	49233
D21	7	O7d+QIA	65073	53209
D37	8	O7d+QIA	84556	67155
D38	9	O7d+QIA	80026	64851
D39	10	O7d+QIA	68581	56095
D40	11	O7d+QIA	61856	53032
D41	12	O7d+QIA	27985	22734
D42	13	O7d+QIA	55558	43754
D43	14	O7d+QIA	38732	32101
D47	1	O24h+PF	77472	65291
D48	2	O24h+PF	90409	72042
D49	3	O24h+PF	89193	76421
D50	4	O24h+PF	87372	71969
D51	5	O24h+PF	53036	44280
D52	6	O24h+PF	46615	36967
D53	7	O24h+PF	92155	76390
D54	8	O24h+PF	57355	44797
D55	9	O24h+PF	50037	42096
D56	10	O24h+PF	53127	41400
D57	11	O24h+PF	72802	62105
D58	12	O24h+PF	73789	60285
D59	13	O24h+PF	102947	83644
D60	14	O24h+PF	78894	66031
D61	C	positive control	80360	69039
D44	C	positive control	87886	74874
D45	C	positive control	75016	63728
D46	C	positive control	97341	83895
D22	C	positive control	67191	57731

## Sheet: Table S2
Table S2 Comparison of the read counts per samples between three different collection/storage methods (Fresh, O24h, O7d) and two different DNA extraction procedures (PF, QIA).
# Based on the Shapiro-Wilk test we used parametric test, paired sample t-test.
# Paired sample t-test showed no statistical differences between any of the groups in terms of read count.
Pairs	Name of the method	Mean	Std. Deviation	P-value
1	reads_passing_QC_Fresh+QIA	58884.4	12883.4	0.324935
	reads_passing_QC_O24h+QIA	54631.9	9378.13
2	reads_passing_QC_O24h+QIA	54631.9	9378.13	0.85231
	reads_passing_QC_O7d+QIA	53592.2	13821.2
3	reads_passing_QC_O7d+QIA	53592.2	13821.2	0.296624
	reads_passing_QC_Fresh+QIA	58884.4	12883.4
4	reads_passing_QC_O24h+PF	60265.6	15513.7	0.273909
	reads_passing_QC_O24h+QIA	54631.9	9378.13
